# Supplementary material for: Measuring Risk Perception in Pregnant Women in Heavily Polluted Areas: A New Methodological Approach from the NEHO Birth Cohort
Source: Int J Environ Res Public Health. 2021 Oct 11;18(20):10616. doi: 10.3390/ijerph182010616 (PMC8536087; doi:10.3390/ijerph182010616)
Supplement: Supplementary file 1 [file ijerph-18-10616-s001.zip]

Archive with 1 entries (1 files):
- ijerph-1403970-supplementary.pdf
